# Supplementary material for: Ultrasound-Guided Versus Traditional Refill of Intrathecal Infusion Pumps: A Prospective Quasi-Experimental Clinical Study
Source: Biomedicines. 2025 Oct 30;13(11):2671. doi: 10.3390/biomedicines13112671 (PMC12650629; doi:10.3390/biomedicines13112671)
Supplement: Supplementary file 1 [file biomedicines-13-02671-s001.zip]

Archive with 1 entries (1 files):
- biomedicines-3874176-supplementary.pdf
